# Supplementary material for: DEHP-Induced Glioblastoma in Zebrafish Is Associated with Circadian Dysregulation of PER3
Source: Toxics. 2024 Nov 21;12(12):835. doi: 10.3390/toxics12120835 (PMC11679192; doi:10.3390/toxics12120835)
Supplement: Supplementary file 1 [file toxics-12-00835-s001.zip]

Archive with 1 entries (1 files):
- toxics-3296258-supplementary.pdf
